# Supplementary material for: A stakeholder-driven method for selecting implementation strategies: a case example of pediatric hypertension clinical practice guideline implementation
Source: Implement Sci Commun. 2022 Mar 7;3:25. doi: 10.1186/s43058-022-00276-4 (PMC8900435; doi:10.1186/s43058-022-00276-4)
Supplement: Supplementary file 1 — Additional file 1. Determinants—Strategies Matrix. [file 43058_2022_276_MOESM1_ESM.xlsx]

## Sheet: Barriers+Strategies
IDENTIFIED BARRIER	Potential solutions (Implementation strategies)
	Staff training	Provider training	Audit & Feedback	Workflow changes	Staffing changes/ task shifting	HIT/ data staff	Visual reminders/ guides/ materials (non-digital)	HIT solutions/ features	Population Builder (population health tool)	Leadership support (for pHTN as priority)	Financial support/ incentives/equipment
Poor adherence to CPG for pHTN (Guidelines are lengthy and confusing)	Targeted inservice/grand rounds for staff who are taking BP measurements	Leverage provider meetings/grand rounds to review pediatric HTN, guidelines, EBP; include pediatric nephrologist (expert speaker)		Add EBP to problem list			Brief overview to follow the CPG for pediatric HTN	EHR flags based on problem list (for EBP diagnosis)		Who will advocate to Uniform Data System (HRSA)? (combine pediatric with adult HTN priorities); HEDIS measures	Provider incentives based on adherence to guidelines
BP measurement technique (Providers do not trust BP measurements/values)	Training/education for MAs/nurses in 1) measurement technique (more frequent due to high turnover) and 2) appropriate context	Training in appropriate techniques for measuring in child/adolescent		Spot-check of MAs/nurses for BP accuracy Select primary BP values	Designated BP champion Designated provider/staff member to do follow-up BP checks		Infographic/poster with appropriate techniques visualized - located in vitals area (in view of parents)	Provide context for measurement (e.g., pain scores, patient disposition) Select primary BP values			Funding for position (BP checker, BP champion) and/or training
Equipment and clinic structue/layout limitations				Patient screening: If patients take the stairs, ensure they rest for 5 min (in waiting room)_x000D_ Order of BP measurements (relative to other vitals)							Equipment needed (e.g., child cuff size; other peds specific materials; stool for their feet); Space Allocation; Ambulatory BP measurement
MAs/nurses not aware of elevated BP values	Training/education for MAs/nurses 1) what is an elevated BP value and 2) clinical decision support in the EHR			Protocol for staff to complete repeat BP check (especially if waiting for provider to start encounter); where this happens is often office-dependent (vital room, mobile BP machine)			Decision trees for BP parameters (cheat sheet)	Reminder: did you use the appropriate cuff size, etc._x000D_ EHR flag for pt with history of elevated BP_x000D_ Add pop-up for elevated BP measure (instead of just color change) (e.g., alert provider)			Laptop for MAs to take vitals/chart in real-time
Limited time (for BP repeats, during patient encounters in general)				Rather than provider setting reminders for themselves: assign pop health tool task to data management person/team, incorporate review of pop health results during team huddles	Designated BP champion (especially for repeat BP) and scheduling f/u_x000D_ Assign pop health tool task to data management person/team						Funding for position (BP checker, BP champion)
Low rates of patient follow-up for repeat BP visits (Frequent no-shows and cancellations) (Provider is responsible for ensuring patients follow-up)			Reports about how BP champion/ practice is doing with patient f/u for BP checks	Schedule follow-up appointment immediately during encounter (add to AVS) Add to team huddles (along with other patient needs)	Designate someone (BP champion?) who prioritizes identifying patients and scheduling follow-ups	Designated person in the clinic to manage pop health panel		Automatic tool/route reminder to schedule patient follow-up (e.g., based on problem list) More detailed reminder system for patients (e.g., time for your BP check)	Identify patients based on EBP diagnosis who need follow-up, have appointments scheduled Review daily schedule for any patients with history of EBP		Funding for designated person to assist with scheduling and/or manage pop health panel; ambulatory BP measurement
Limited continuity of care for (some) patients		Provider training to remind patients to add EBP to problem list (there is a jump button to use); see this diagnosis as a tool		Add EBP to problem list (reminder to self and other providers)				Integrated EHR system Flag during sick visits to check BP when child does not regularly attend wellness visits	Identify patients who meet criteria but do not have EBP diagnosis in problem list_x000D_ Idnetify patients who meet criteria/have EBP and need f/u (regardless of their primary identified provider)
Inconsistent use of elevated BP/pHTN diagnosis (problem list)		Provider training to remind patients to add to EBP problem list (there is a jump button to use); see this diagnosis as a tool		Add EBP to problem list; utilize jump tool					Identify patients who meet criteria but do not have EBP diagnosis in problem list
Coordination and consults for EBP		Reminders about when to send for a consult		Coordination with other services/teams				Question button: clinical decision tree for consults, next steps, labs, imaging, diagnosis, etc. with appropriate jump buttons; build order set; (care manager for adults - build for peds)	Bring in notes from consults and identify follow-up on referrals
Patient/family not invested in health		Focus on family history of HTN/cardiac problems Self-management goals		Focus on family history of HTN/cardiac problems_x000D_ Self-management goals, MI			Send a letter/care message to family as a reminder for BP check	Quick Text for AVS: handout about pediatric BP			Ambulatory blood pressure
Need for buy-in from the clinic and organization to prioritize BP training and initiatives	Increase staff buy-in for the importance of pediatric BP	Increase provider buy-in for the importance of pediatric BP; especially once accuracy of measurement is ensured and EBP diagnosis is consistent								Frame needs in terms of patient/family health	Funding for BP initiatives Advocate to UDS and HEDIS
Time it takes to set up Population Health Panel				Pediatric team could meet for pediatricians to identify the parameters and the team to execute and implement the panel	Summer intern or medical student can set up the panel				Panel could be pre-built (per parameters identified by stakeholders)
Person responsible for managing a Population Health Panel					Care manager Population health team BP champion	Care manager Population health team				Promote population builder as a broader tool to address gaps in care (e.g., immunizations)	Funding for positions
Providers have limited time to add new task to workflow; population health tools may not be practical for day-to-day patient care				Assign pop health tool task to data management person/team; Incorporate review of pop health results during team huddles	Designated BP champion; Assign pop health tool task to data management person/team				Run a report to identify at-risk kids on the schedule for today/tomorrow_x000D_ Tool will be most useful for bringing patients in who did not complete appropriate follow-up
Abbreviations: pHTN: pediatric hypertension. BP: blood pressure. EBP: elevated blood pressure. EHR: electronic health record. Pop health: population health. UDS: uniform data system. HEDIS: Healthcare Effectiveness Data and Information Set. AVS: after visit summary. HIT: health information technology. MA: medical assistant.
